# Supplementary material for: Surface enhanced Raman spectroscopy and machine learning as an accurate and rapid diagnostic tool for hydrocephalus
Source: Sci Rep. 2025 Dec 16;16:2659. doi: 10.1038/s41598-025-32177-6 (PMC12824180; doi:10.1038/s41598-025-32177-6)
Supplement: Supplementary file 2 — Supplementary Material 2 [file 41598_2025_32177_MOESM2_ESM.xlsx]

## Sheet: Training Spectra
Sample_ID	Group	Group_Code	550.00 cm⁻¹	552.00 cm⁻¹	554.00 cm⁻¹	556.00 cm⁻¹	558.00 cm⁻¹	560.00 cm⁻¹	562.00 cm⁻¹	564.00 cm⁻¹	566.00 cm⁻¹	568.00 cm⁻¹	570.00 cm⁻¹	572.00 cm⁻¹	574.00 cm⁻¹	576.00 cm⁻¹	578.00 cm⁻¹	580.00 cm⁻¹	582.00 cm⁻¹	584.00 cm⁻¹	586.00 cm⁻¹	588.00 cm⁻¹	590.00 cm⁻¹	592.00 cm⁻¹	594.00 cm⁻¹	596.00 cm⁻¹	598.00 cm⁻¹	600.00 cm⁻¹	602.00 cm⁻¹	604.00 cm⁻¹	606.00 cm⁻¹	608.00 cm⁻¹	610.00 cm⁻¹	612.00 cm⁻¹	614.00 cm⁻¹	616.00 cm⁻¹	618.00 cm⁻¹	620.00 cm⁻¹	622.00 cm⁻¹	624.00 cm⁻¹	626.00 cm⁻¹	628.00 cm⁻¹	630.00 cm⁻¹	632.00 cm⁻¹	634.00 cm⁻¹	636.00 cm⁻¹	638.00 cm⁻¹	640.00 cm⁻¹	642.00 cm⁻¹
lCH26	Control	0	0.000767395	0	0.00135674	0.00289896	0.00361766	0.00351946	0.00417612	0.00437383	0.00321582	0.00311834	0.00429461	0.00623061	0.00967136	0.0141888	0.0175352	0.01745	0.0155985	0.017122	0.025859	0.0357962	0.0402696	0.0431224	0.0464894	0.0517689	0.0625058	0.0720795	0.077886	0.0818099	0.082501	0.0809134	0.0786426	0.0769814	0.0719554	0.0672189	0.0628533	0.0551855	0.0510118	0.048586	0.0447128	0.0426073	0.0413851	0.0411467	0.040637	0.0367841	0.0342558	0.0347641	0.0351022
lCH27	Control	0	0.00771816	0.0043414	0.00287743	0.00164867	0.00235318	0.00461607	0.00706214	0.00870481	0.00950739	0.0100355	0.0112892	0.0140195	0.0165601	0.0179091	0.0177931	0.0172577	0.0163813	0.0165062	0.0186437	0.021298	0.0234511	0.0259429	0.0289321	0.0307993	0.0310893	0.031432	0.0338501	0.0394768	0.0440226	0.0439508	0.0418266	0.0409997	0.0400358	0.0378447	0.0362047	0.0326004	0.029463	0.029722	0.0306938	0.0313707	0.0304311	0.0280264	0.0260932	0.0232929	0.0210067	0.0210978	0.0202412
lCH28	Control	0	0	0.000177666	0.000481513	0.000441827	0.000485359	0	0	0.000955379	0.0037923	0.00692251	0.00714929	0.00289149	0	0.000386433	0.00565016	0.0125492	0.018175	0.0210694	0.0215804	0.024168	0.0289014	0.0329875	0.036442	0.0394241	0.0450375	0.0517018	0.0573078	0.0638426	0.0674937	0.0655894	0.0610694	0.0588421	0.0568969	0.0523855	0.047718	0.0451912	0.0452797	0.0461967	0.0444435	0.0408597	0.0384843	0.0396867	0.0429729	0.0456931	0.0476323	0.0493834	0.0524482
lCH29	Control	0	0.00367026	0.00116164	0	0	0	0.00133166	0.00335298	0.0037387	0.00295735	0.00197118	0.00226774	0.00499793	0.00775432	0.00784489	0.00602069	0.00511322	0.00714335	0.00977084	0.0108603	0.0113724	0.0119635	0.0131896	0.0152656	0.0167605	0.016138	0.0144602	0.0143247	0.0165533	0.0187459	0.0192293	0.019906	0.0211472	0.0228697	0.025106	0.026131	0.0264954	0.0273576	0.0290273	0.0316143	0.0332728	0.0344145	0.0365931	0.038257	0.0390486	0.0396652	0.039851	0.0396709
lCH41	Control	0	0.151877	0.146351	0.144339	0.142707	0.137439	0.128674	0.121619	0.115834	0.110627	0.10847	0.111592	0.114159	0.110111	0.101638	0.0953393	0.0951568	0.0979391	0.0989138	0.0990701	0.0997934	0.101457	0.105727	0.10945	0.112222	0.116739	0.119501	0.124557	0.131052	0.131361	0.122365	0.112975	0.111353	0.112944	0.113122	0.106645	0.0957932	0.087952	0.0820374	0.077131	0.0736144	0.0681641	0.0639251	0.0619038	0.0595668	0.0583565	0.0592807	0.0607435
lCH46	Control	0	0.152866	0.143829	0.135318	0.125277	0.119486	0.116476	0.113756	0.110578	0.106514	0.103016	0.098168	0.0918009	0.0887593	0.0886356	0.0892175	0.0897294	0.0908798	0.0917613	0.0925937	0.0946714	0.0976008	0.105216	0.116094	0.12177	0.124511	0.126197	0.12647	0.125795	0.124953	0.123512	0.120789	0.118357	0.114774	0.108932	0.1008	0.0867288	0.0742375	0.0686909	0.0645074	0.0605205	0.0547837	0.0480861	0.0436868	0.0388791	0.0348272	0.0329033	0.0327131
lCH_34	Control	0	0.0174979	0.0174046	0.0171269	0.0166383	0.0157354	0.0142521	0.0129196	0.0112081	0.00910755	0.00715057	0.00529523	0.00409622	0.00332423	0.00250542	0.00166317	0.00055092	0	0	8.01219e-05	0.000920403	0.00187848	0.00336127	0.00469466	0.00549663	0.00592275	0.00625093	0.00726587	0.0087389	0.0101184	0.0113919	0.0125093	0.0138215	0.0156612	0.0178479	0.0202877	0.0226899	0.0250522	0.0276771	0.0301124	0.0322607	0.0346643	0.0368235	0.0385152	0.0395582	0.0396857	0.0394497	0.0390882
LCH_35	Control	0	0.040166	0.0410518	0.0417019	0.0415223	0.0396264	0.0357903	0.0312957	0.0262904	0.0210894	0.0173528	0.014931	0.0129549	0.0107286	0.00764095	0.00480201	0.00309604	0.00222574	0.00197247	0.00173299	0.00158555	0.00228997	0.00387928	0.00521428	0.00539415	0.00497722	0.00518461	0.00661342	0.00863701	0.0102566	0.0110062	0.0112702	0.0116519	0.0124432	0.0131735	0.0134222	0.0137136	0.0140228	0.0140203	0.0137092	0.012922	0.0108693	0.00859904	0.00698586	0.00542268	0.00441301	0.00381294	0.00309344
LCH_37	Control	0	0.0485489	0.0496641	0.0480371	0.0461399	0.0453147	0.043907	0.0420058	0.0381061	0.0317423	0.0268686	0.0234513	0.0204629	0.0180286	0.0153572	0.0133717	0.0125765	0.011982	0.011756	0.0113852	0.0107017	0.0107155	0.0118758	0.0132615	0.0142385	0.0154707	0.0165879	0.0185288	0.0217298	0.0239272	0.026459	0.029192	0.0309381	0.0335994	0.0357369	0.0360903	0.0358251	0.035111	0.0322184	0.0281213	0.025604	0.0234046	0.0214035	0.0192713	0.0160424	0.0135595	0.0116889	0.00980739
lCH101	Control	0	0	0.000163433	0.00125775	0.00262019	0.00367927	0.00562023	0.00746682	0.00818975	0.0089626	0.00980618	0.0110018	0.0123548	0.0128559	0.0125742	0.0119978	0.0114358	0.00959988	0.00783219	0.00713533	0.00640104	0.00591809	0.00534074	0.00456041	0.00433307	0.0039084	0.00351923	0.00377555	0.00463876	0.00588664	0.00750141	0.00950213	0.0116334	0.0148963	0.0187534	0.0224255	0.0269802	0.0314222	0.0359522	0.0407505	0.043894	0.0460989	0.0478679	0.0490335	0.0501121	0.0511655	0.0521694	0.0529966
lCH102	Control	0	0	0.00107341	0.00328349	0.00572282	0.00796687	0.0118428	0.0148968	0.0154933	0.0152869	0.0153331	0.0161127	0.0169508	0.0173383	0.0169582	0.0164265	0.0156337	0.0135299	0.0117323	0.00999817	0.00774156	0.00675017	0.00628885	0.00591687	0.00600341	0.00564693	0.00526022	0.00456636	0.00276185	0.00162742	0.00236284	0.00372087	0.00452042	0.0056969	0.00724093	0.00916865	0.01219	0.0149233	0.0178599	0.0212718	0.0230695	0.0238451	0.0244543	0.0251435	0.0262104	0.0274265	0.0289986	0.0310831
lCH103	Control	0	0.0208199	0.0189513	0.018167	0.0170372	0.0166515	0.014882	0.0128239	0.012378	0.0122052	0.012659	0.0149393	0.0186848	0.0211348	0.02175	0.022129	0.0236495	0.0286372	0.0335927	0.0358956	0.0390432	0.0414669	0.0424364	0.0434911	0.0451022	0.0500976	0.0557055	0.057705	0.0595829	0.0614096	0.0626712	0.0637622	0.0642063	0.063147	0.0618314	0.0619935	0.0598495	0.0571284	0.0563215	0.0550393	0.0536993	0.050839	0.046982	0.0452231	0.0460282	0.0474291	0.0478521	0.0482574
lCH1569	Control	0	0.00420471	0.00580831	0.0039162	0	0	0.00477152	0.0103673	0.0118576	0.00895923	0.00669707	0.00811226	0.0105089	0.0124609	0.0150241	0.0179645	0.0192517	0.0167306	0.0142767	0.0156125	0.0179167	0.0203319	0.0240567	0.0294311	0.0334414	0.0352611	0.0367849	0.0390455	0.0424945	0.0457607	0.0477727	0.0488026	0.0483183	0.0437154	0.0378374	0.0355934	0.0330163	0.0310712	0.0326977	0.0364997	0.0390121	0.0366074	0.0321033	0.0310081	0.0316673	0.0326534	0.0344574	0.0370718
lCH1570	Control	0	0.00767749	0.00857675	0.00789228	0.00292457	0	0.00360781	0.00984901	0.0127542	0.00882152	0.00393355	0.00378748	0.00419273	0.00481444	0.00674484	0.00977717	0.0122898	0.0129988	0.0129815	0.0142856	0.0175772	0.0212053	0.0238478	0.0265688	0.0300478	0.0378621	0.0487995	0.0537293	0.0532056	0.0517735	0.0509388	0.0479214	0.0459042	0.0470452	0.0481892	0.0489861	0.0483245	0.0466772	0.0463344	0.0446502	0.043157	0.0430161	0.0416953	0.0407143	0.0400565	0.0390358	0.0388318	0.0373716
lCH1571	Control	0	0.00794915	0.00440705	0.00471252	0.0058868	0.00701811	0.00835694	0.00985225	0.0114755	0.0144769	0.017573	0.019069	0.0192094	0.0196815	0.0206399	0.0213774	0.0222417	0.0212939	0.0199249	0.020628	0.0227262	0.0249882	0.0273528	0.0303858	0.0329905	0.0357924	0.0392082	0.0427582	0.0484003	0.0530261	0.0515924	0.0442924	0.0401832	0.0428347	0.0467583	0.0482875	0.0451304	0.0415931	0.0416878	0.0419609	0.0419722	0.0392635	0.0334212	0.0299678	0.0281746	0.0270686	0.0281263	0.0308344
lCH1596	Control	0	0.0449725	0.0464999	0.0484558	0.0499829	0.0505924	0.0489353	0.0462617	0.0430012	0.0362447	0.0306197	0.0286842	0.0280334	0.0282075	0.0277936	0.0270396	0.0266208	0.023411	0.0209084	0.0223094	0.0248388	0.0275032	0.0308273	0.0346505	0.0374401	0.0410076	0.0447555	0.0476392	0.0515611	0.0546793	0.0557658	0.0562112	0.0570465	0.0580367	0.0589027	0.0594833	0.0579325	0.0564601	0.0577201	0.0606465	0.0619748	0.056801	0.04898	0.0464741	0.0465837	0.0468768	0.0462015	0.0442451
lCH1597	Control	0	0.00894168	0.00872721	0.00739047	0.00469462	0.00448321	0.00748391	0.0102832	0.00998935	0.00777086	0.00651742	0.00719494	0.00773378	0.00820875	0.00997642	0.0127288	0.014561	0.0149437	0.0152952	0.0167884	0.0188551	0.0209299	0.0240668	0.0276542	0.0296855	0.032624	0.0364565	0.0390312	0.0409529	0.0422628	0.0420619	0.0403551	0.0405073	0.0438059	0.0474755	0.0482324	0.0440649	0.0400353	0.04079	0.0435348	0.0453171	0.0423407	0.0371933	0.0357321	0.0369076	0.0386469	0.0397919	0.0396984
lCH1598	Control	0	0.00609228	0.00460252	0.00399857	0.00238588	0.00236037	0.00458576	0.00709404	0.00802454	0.0053624	0.00276087	0.00425016	0.00836902	0.0121843	0.0135747	0.0137516	0.0144412	0.0149249	0.0157696	0.0187776	0.0247142	0.030354	0.03332	0.0353583	0.0373356	0.0396685	0.0420297	0.044168	0.0472775	0.0503801	0.0521517	0.0536463	0.055058	0.0563991	0.0576594	0.058223	0.0564417	0.0539807	0.0537635	0.0556302	0.05742	0.0557311	0.0508307	0.0489174	0.048972	0.0489878	0.0493189	0.0471855
lch03	Control	0	0.0241123	0.0242276	0.0224352	0.020639	0.0207841	0.0215402	0.0219598	0.0220214	0.021812	0.0213532	0.0201563	0.018187	0.0162082	0.0132239	0.0100607	0.00760812	0.00477925	0.00324099	0.00375385	0.00523102	0.00666542	0.00796406	0.00889819	0.00933136	0.0107436	0.0126563	0.0136654	0.0129387	0.0118028	0.0121864	0.0135412	0.0149912	0.0172424	0.0197583	0.0213201	0.0222362	0.0226374	0.0233322	0.0242613	0.0243562	0.0224317	0.0200524	0.0185722	0.017013	0.0161073	0.0160683	0.0166505
lch04	Control	0	0.0409583	0.0402335	0.0401629	0.0425566	0.0461477	0.0480862	0.0483171	0.0480928	0.0479196	0.0473743	0.0465386	0.0449417	0.043337	0.042507	0.0409392	0.0379894	0.0342628	0.029132	0.0253998	0.0238573	0.0222962	0.0215268	0.0221757	0.0236677	0.024576	0.0264991	0.0287775	0.0301543	0.0321103	0.0331353	0.0326255	0.03197	0.0322464	0.0340187	0.0360512	0.0371324	0.0381599	0.0387941	0.0384356	0.038065	0.0381076	0.0374351	0.0357814	0.0342961	0.0330301	0.0326274	0.0324507
lch05	Control	0	0.013156	0.0108064	0.00876383	0.00750146	0.00644072	0.00454778	0.0025148	0.00122496	0.000252398	0	0	0	0	0	0	0.000287284	0.00185436	0.00287141	0.00287635	0.00311546	0.00406859	0.00650735	0.00851847	0.00868746	0.00869213	0.00937325	0.0104594	0.0113909	0.0118384	0.0124534	0.0130103	0.013798	0.016112	0.018551	0.0200382	0.0214685	0.022791	0.0242274	0.0256057	0.0269233	0.0288194	0.0309672	0.0339633	0.0379579	0.0412595	0.0435152	0.0454033
lch06	Control	0	0.0460376	0.0442156	0.0408235	0.0362465	0.0329278	0.0310592	0.028011	0.0247602	0.0225536	0.0195072	0.0161504	0.0133365	0.0118336	0.0115835	0.0132954	0.0156189	0.0157554	0.0151591	0.0161632	0.0189307	0.0217747	0.0238675	0.0259794	0.0271758	0.0279976	0.0300184	0.0323392	0.0328712	0.0324312	0.0325484	0.0322431	0.0302846	0.0280481	0.0253735	0.0224454	0.0193414	0.0177895	0.0170082	0.0148432	0.011215	0.00648281	0.00159185	0	0	0.000474192	0.00105946	0.00219595
lch07	Control	0	0.0368755	0.0340888	0.0313884	0.0290445	0.0278297	0.0279331	0.0272783	0.02473	0.0205392	0.017123	0.0159898	0.0161584	0.017105	0.0182614	0.0196594	0.0202689	0.0203389	0.0212745	0.0233194	0.0254392	0.026563	0.0255853	0.0239024	0.0235424	0.0241252	0.0248576	0.0259276	0.028559	0.0303927	0.0293821	0.028218	0.0282364	0.0281127	0.0264673	0.0232697	0.0196635	0.0173221	0.0156541	0.0144787	0.0140584	0.013618	0.0132418	0.0123728	0.011362	0.00977761	0.00730591	0.00567964
lch08	Control	0	0.0225871	0.0209084	0.0190374	0.0159172	0.0129171	0.0101506	0.00788702	0.00729722	0.00774509	0.00824744	0.00807756	0.00748484	0.00735407	0.00811667	0.00917148	0.00920963	0.00813584	0.00686931	0.00629471	0.00558793	0.00552539	0.00776076	0.0110362	0.0122148	0.0117554	0.0117801	0.012478	0.0134341	0.0145947	0.0153283	0.0144437	0.0128752	0.0115035	0.0109032	0.0112748	0.0112146	0.0106821	0.0098488	0.00891988	0.0085907	0.00782157	0.00601439	0.00400913	0.0025789	0.00240928	0.00390024	0.00640365
lch09	Control	0	0.0386606	0.0336985	0.0328925	0.0342246	0.0334922	0.0280858	0.0234338	0.0239124	0.0269612	0.0287556	0.0272819	0.0247871	0.0243445	0.0259788	0.0282044	0.0308594	0.033172	0.0329053	0.0282191	0.0231752	0.0222095	0.0260323	0.0308592	0.0326891	0.0320959	0.0312066	0.0336589	0.0371849	0.0380112	0.0359353	0.0332817	0.0313579	0.0300704	0.0296608	0.0268967	0.0220573	0.0180044	0.0137929	0.0108919	0.0108452	0.0124176	0.0127606	0.00865043	0.00238561	0	0	0.00163872
lch12	Control	0	0.0241061	0.0298096	0.0332014	0.0366885	0.039732	0.042289	0.0451359	0.0466607	0.0471119	0.0471691	0.0468307	0.0463336	0.046358	0.0461254	0.0438319	0.040875	0.0366316	0.030993	0.027179	0.0241572	0.0213198	0.0191215	0.0162526	0.0144019	0.0152607	0.0176051	0.0189475	0.0198817	0.0210089	0.0218116	0.0224124	0.023219	0.0244235	0.0261613	0.0277863	0.0308492	0.0352639	0.0379327	0.0399166	0.0412443	0.0407442	0.038972	0.0375945	0.0373072	0.0370676	0.0370193	0.0378972
lch13	Control	0	0.0204501	0.0190841	0.0190386	0.0193303	0.0191895	0.0182644	0.0173704	0.0168874	0.0165672	0.016644	0.0168261	0.0169752	0.0168652	0.0166569	0.0163449	0.0161681	0.0157899	0.0151831	0.0139365	0.0123907	0.0119875	0.0123911	0.0129142	0.0129327	0.0126316	0.0124521	0.0125893	0.0129736	0.01302	0.0118982	0.0106213	0.010111	0.00929269	0.00825598	0.00745903	0.00705845	0.00705594	0.00671259	0.00568354	0.00457675	0.00349571	0.00265809	0.00171125	0	0	0	0.000498128
lch1568	Control	0	0.0432102	0.0404491	0.0394604	0.0390589	0.0373837	0.032722	0.0298242	0.0278761	0.025098	0.0238473	0.0236424	0.0240321	0.0251046	0.0268439	0.0285165	0.0292668	0.0291316	0.0289814	0.0259134	0.0223586	0.0239659	0.0310199	0.0373176	0.0393037	0.0403514	0.0415958	0.0441216	0.0468655	0.0476605	0.044111	0.0404812	0.0396016	0.0377043	0.0361306	0.0335229	0.0301941	0.0288412	0.0270272	0.024693	0.0215506	0.015555	0.0114346	0.0098297	0.00886647	0.00919426	0.0104832	0.0118918
lch1627	Control	0	0.0570353	0.0532716	0.0503859	0.0488409	0.0446178	0.038588	0.0348533	0.0313024	0.0284209	0.0255806	0.0206971	0.0187989	0.0214443	0.0243004	0.0261177	0.02944	0.0325108	0.0322561	0.0295288	0.0286096	0.0336361	0.0423657	0.0470159	0.0491137	0.050802	0.051942	0.0529084	0.0538559	0.0546869	0.05469	0.0535834	0.0493903	0.0436299	0.0395943	0.0335216	0.0283462	0.02485	0.0196127	0.0162503	0.014336	0.0124771	0.0115088	0.0100654	0.00849275	0.00649112	0.00284262	0.000371198
lch1628	Control	0	0.0335796	0.032565	0.0332141	0.035577	0.0370458	0.0362014	0.033205	0.0307131	0.0296371	0.0289268	0.0281301	0.026645	0.0249519	0.0231769	0.0213965	0.0200582	0.0187291	0.018111	0.0180236	0.0172176	0.0164127	0.0177673	0.0204412	0.022187	0.0225958	0.0227698	0.0241152	0.0262337	0.0268063	0.0257699	0.0245678	0.0246095	0.0255331	0.0267609	0.0283896	0.0305199	0.0322394	0.0328068	0.0324724	0.0307361	0.0271589	0.0222631	0.0173309	0.0127405	0.0085032	0.0053223	0.00330972
lch1647	Control	0	0.0447589	0.0428591	0.041	0.0401891	0.0394416	0.0383588	0.0377189	0.0336291	0.0292841	0.0278193	0.0259497	0.0252289	0.0265606	0.02845	0.0292429	0.0282555	0.0270761	0.0267408	0.0264175	0.0266732	0.0286702	0.0317788	0.033676	0.0351166	0.0367674	0.0381983	0.0420515	0.0449278	0.0427205	0.0365808	0.0322059	0.0295109	0.0271615	0.0267058	0.0265983	0.0261351	0.0242267	0.0198325	0.0164912	0.013532	0.00976951	0.00744763	0.00321331	0	0.00125357	0.00446188	0.00631151
lch1648	Control	0	0.0645031	0.0625284	0.0594711	0.0552297	0.0495986	0.0411969	0.0361359	0.0365202	0.0380531	0.038741	0.0358781	0.0325029	0.032585	0.0345597	0.0363383	0.0368993	0.0370386	0.0369071	0.0363674	0.0358045	0.0368042	0.0411715	0.045586	0.0463574	0.0454161	0.0455391	0.0494778	0.0550178	0.0563967	0.0523469	0.0474812	0.0452554	0.0431586	0.0415583	0.0385873	0.033375	0.0301506	0.0267648	0.0234861	0.0213968	0.0172833	0.0132799	0.00877161	0.00234218	0	0.00103533	0.00291275
lch1650	Control	0	0.032039	0.0304003	0.0295608	0.0285863	0.0260818	0.0207904	0.0173694	0.0176219	0.0182796	0.0185952	0.0180139	0.0171358	0.0165605	0.0155036	0.0150203	0.0152443	0.0150101	0.0149815	0.0151561	0.0155599	0.0171847	0.0214801	0.0256047	0.0266855	0.0260348	0.0258074	0.0276878	0.0304482	0.0317816	0.0308989	0.0294395	0.0280924	0.0256837	0.0233467	0.0192763	0.013751	0.0115952	0.0123247	0.0133182	0.0121095	0.00757401	0.0045187	0.00429057	0.00421802	0.00493387	0.00768285	0.0107036
lch1651	Control	0	0.0709295	0.0680843	0.0642161	0.0612158	0.0548593	0.0468871	0.0428578	0.0378072	0.0325954	0.029201	0.0263853	0.0255534	0.0275794	0.0305204	0.032039	0.0326954	0.0337592	0.036184	0.0395235	0.0420071	0.0427438	0.04325	0.0446767	0.0487064	0.0533429	0.0567118	0.0614494	0.0648273	0.065008	0.0633702	0.0608004	0.0555979	0.0498577	0.0464008	0.0403754	0.035064	0.0307608	0.0244672	0.0209802	0.0179801	0.0145671	0.0132365	0.0117106	0.0101331	0.00938945	0.00881538	0.00833156
lch1679	Control	0	0.0728609	0.0700127	0.0659081	0.060331	0.0559381	0.0518024	0.0482681	0.0452169	0.0391262	0.0346792	0.035753	0.0384384	0.0400975	0.0389471	0.0367789	0.0368244	0.0378893	0.0384645	0.0390562	0.0412714	0.0442501	0.0477925	0.0514324	0.0541575	0.0595711	0.0648295	0.0659327	0.065812	0.0657345	0.0650463	0.0628777	0.0604488	0.0544646	0.0476834	0.0437001	0.0389093	0.0354936	0.0310809	0.0242083	0.020678	0.018099	0.014481	0.0108631	0.00571755	0.00289145	0.00135264	0
lch1681	Control	0	0.0410605	0.0389947	0.0369584	0.0356853	0.0346356	0.0332478	0.0303734	0.0262248	0.0223908	0.0194984	0.0186173	0.0205568	0.0226973	0.022319	0.019671	0.0192166	0.0229105	0.0281479	0.031397	0.0313126	0.029832	0.0294334	0.0313024	0.0349008	0.0378593	0.0379024	0.0363114	0.0357174	0.0359971	0.0354728	0.0350833	0.0351649	0.0348798	0.0325316	0.0280443	0.0225596	0.0181012	0.0159584	0.0158345	0.0159427	0.0158636	0.0152002	0.0137511	0.010074	0.00640074	0.00678238	0.0103662
lch1682	Control	0	0.0520592	0.0510427	0.0487158	0.0466521	0.0441257	0.0388714	0.0339525	0.0317671	0.0313332	0.0306068	0.0285817	0.0270584	0.0257869	0.0231897	0.0211331	0.0184586	0.0151733	0.0145729	0.0184137	0.0238672	0.0283612	0.0335691	0.0380471	0.0401468	0.0398066	0.0396737	0.0420717	0.0434726	0.0413195	0.0369437	0.0337776	0.0331992	0.0336397	0.0339198	0.031764	0.0282423	0.0254878	0.0236006	0.02281	0.0204502	0.014514	0.00986798	0.00891591	0.00910751	0.00809754	0.00370196	0
lch1683	Control	0	0.0774755	0.0702009	0.0682083	0.0685549	0.0668784	0.059809	0.0507942	0.0453467	0.0420879	0.0394959	0.0385876	0.0392014	0.0389236	0.0374931	0.0376484	0.0391276	0.0399981	0.0400775	0.0423375	0.0474777	0.0526346	0.0552888	0.0553433	0.054815	0.05687	0.0604318	0.0627458	0.0646087	0.0667935	0.0670426	0.0623004	0.0566858	0.0531936	0.0505139	0.047568	0.0427754	0.0364813	0.0305697	0.0246639	0.0196309	0.0161334	0.0130117	0.0102571	0.00710242	0.00425112	0.00332622	0.00345919
lch1711	Control	0	0.0551442	0.0506693	0.0452474	0.0426681	0.0414765	0.0394778	0.0334809	0.0246618	0.020138	0.0206334	0.0216843	0.0205664	0.0186555	0.0189413	0.0212419	0.0225105	0.0229224	0.0265153	0.0312808	0.0329981	0.0330988	0.0357428	0.0405964	0.044308	0.0444292	0.0432006	0.043213	0.0449852	0.0461935	0.0453701	0.0427279	0.0383504	0.0344703	0.0315887	0.0286012	0.0261246	0.024227	0.0245499	0.0236895	0.0195913	0.0165635	0.0144117	0.00940157	0.00497295	0.00586718	0.00885392	0.00905233
lch1712	Control	0	0.0536522	0.0525591	0.048817	0.0448102	0.0415946	0.0379696	0.0353338	0.0325469	0.0299061	0.0282668	0.0252576	0.0227436	0.0217729	0.0201695	0.019358	0.0189554	0.0177912	0.0176281	0.0207935	0.0257594	0.0300913	0.0341047	0.036245	0.0361615	0.0356262	0.0362803	0.0387193	0.0413719	0.0426279	0.0423692	0.0412962	0.0382021	0.0334966	0.0311444	0.0295473	0.0277114	0.026411	0.0243485	0.021051	0.0165822	0.0121947	0.00983116	0.00802744	0.00636268	0.00647932	0.00666889	0.00647637
lch1713	Control	0	0.0354924	0.0332757	0.0308986	0.029984	0.0292401	0.0281482	0.0262804	0.0233017	0.021134	0.0200489	0.0188476	0.0174212	0.0121229	0.00552463	0.00393227	0.00603861	0.00852354	0.00882046	0.00800645	0.00811664	0.0109419	0.0148815	0.0171471	0.018384	0.0190803	0.0200528	0.022094	0.0234262	0.0238379	0.0245541	0.025034	0.0247817	0.0243343	0.0242385	0.0238441	0.0228751	0.0213823	0.0191707	0.0177367	0.0177249	0.0183919	0.0179899	0.0151707	0.0124876	0.01141	0.0107891	0.0105061
lch1714	Control	0	0.0625989	0.0630409	0.0620824	0.0576523	0.049982	0.0435823	0.0390938	0.0362188	0.0353536	0.0335611	0.0304397	0.0294943	0.0318616	0.034845	0.0347248	0.0315974	0.0292453	0.0283991	0.0291165	0.0327499	0.0399684	0.0450069	0.0462145	0.0470796	0.0492055	0.0537514	0.0581306	0.0592113	0.0567482	0.0524133	0.047593	0.0435913	0.0418016	0.038355	0.0313422	0.0262235	0.0236984	0.0221935	0.0179542	0.0114258	0.00755647	0.00522419	0.00333275	0.00193091	0	0	0
lch1715	Control	0	0.0522414	0.0496956	0.0452674	0.0411248	0.0391866	0.037717	0.0364489	0.0346437	0.0328793	0.0326922	0.0337987	0.0347816	0.0351284	0.0354647	0.0355671	0.0349912	0.0337455	0.0331468	0.0316877	0.0301174	0.0302185	0.0314112	0.0329014	0.0352577	0.0391404	0.0410541	0.0404635	0.0392739	0.0388845	0.0380928	0.0369443	0.0353696	0.0327378	0.0307414	0.028489	0.0254634	0.02297	0.019348	0.0158987	0.0136735	0.0099726	0.00776797	0.00676949	0.00522319	0.00410545	0.000948905	0
lch1717	Control	0	0.0393537	0.0366448	0.032467	0.0286005	0.0252347	0.0210885	0.0187218	0.0164997	0.0142559	0.0140442	0.015105	0.0163351	0.0165919	0.0154847	0.0143333	0.0130608	0.0119704	0.0115427	0.0101068	0.00893963	0.0101199	0.013181	0.0154232	0.0164277	0.0176777	0.0189228	0.020523	0.0223486	0.0243242	0.0269891	0.0279957	0.0245833	0.0190585	0.0168126	0.0175583	0.0185763	0.0176395	0.0132146	0.00952931	0.0091572	0.00926503	0.0090086	0.00665789	0.00404218	0.00377342	0.00406435	0.00480047
lch1719	Control	0	0.0449611	0.0437015	0.0412086	0.0386027	0.0364125	0.0344579	0.0328235	0.0312254	0.0303323	0.0290316	0.0248816	0.0202873	0.0187673	0.0200721	0.0214274	0.020926	0.0200982	0.0210279	0.0229386	0.0246	0.0267998	0.028773	0.0298801	0.0316871	0.0344724	0.0367719	0.0396829	0.042357	0.0422796	0.0394827	0.0368313	0.0353896	0.0345187	0.0337447	0.031715	0.0294784	0.026075	0.0215211	0.0194118	0.018626	0.0170613	0.0138846	0.00697515	0.000424542	0	0	0.000699687
lch1785	Control	0	0.0598251	0.0564385	0.0543426	0.0497546	0.0433585	0.0374835	0.0307404	0.0262364	0.0254415	0.0251041	0.0245708	0.0256663	0.0274155	0.0291837	0.0333391	0.038436	0.0386148	0.0341809	0.0318681	0.0378729	0.0486298	0.0542914	0.0544898	0.0548554	0.0570921	0.0599855	0.0625987	0.0647081	0.0642936	0.0622582	0.0590174	0.0555635	0.0525211	0.0456505	0.0391117	0.0344352	0.0294953	0.026332	0.021984	0.0146641	0.00876482	0.00323953	0.000131151	0.00120743	0.00338334	0.00453128	0.00373195
lch1792	Control	0	0.0601698	0.0594331	0.0588638	0.0564262	0.0488486	0.0399344	0.0343445	0.0306039	0.0298821	0.0292491	0.0264154	0.0245314	0.026287	0.0297129	0.0315461	0.0330917	0.0349367	0.0355147	0.0343844	0.0334072	0.0367365	0.0430858	0.0469425	0.0476843	0.0475185	0.0496878	0.0558461	0.060197	0.0576701	0.05258	0.0504332	0.0514344	0.0527834	0.0507713	0.04289	0.0346604	0.0293821	0.0260351	0.0241709	0.020514	0.0157858	0.0113076	0.00538405	0.000952031	0	0	0
lch1816	Control	0	0.0452092	0.0432122	0.0407106	0.038885	0.0352578	0.0301396	0.0276364	0.0254072	0.0233678	0.022413	0.0202852	0.0189468	0.017246	0.0143801	0.0138583	0.0164878	0.0193616	0.0204731	0.0212376	0.0221546	0.0234146	0.0260579	0.0288596	0.0325376	0.0360172	0.0370341	0.0377692	0.038452	0.0389912	0.0394118	0.038866	0.0341959	0.0275739	0.0252179	0.0253263	0.0264867	0.0279007	0.0282859	0.0276533	0.0237253	0.0171766	0.0125963	0.00726784	0.0029337	0.00341682	0.00609892	0.00765246
lch1818	Control	0	0.0420924	0.0397466	0.0376594	0.0355587	0.0309357	0.0245722	0.0215555	0.0201937	0.0192289	0.0181548	0.0151788	0.0131268	0.0150542	0.01972	0.022731	0.0243156	0.0253573	0.0254406	0.0252293	0.025454	0.0264175	0.0280745	0.0299326	0.0330549	0.0363973	0.0378207	0.0387883	0.0394539	0.0396874	0.0394655	0.0388907	0.0370375	0.0339818	0.0322085	0.0293162	0.0252519	0.0209281	0.014559	0.0101802	0.00780052	0.00500708	0.00337325	0.00196273	0.000474623	0	0	0
lch1819	Control	0	0.0340298	0.0307332	0.0276777	0.0249215	0.0214989	0.0193765	0.0195088	0.0187778	0.0158681	0.0139569	0.0146365	0.0158669	0.0155327	0.0141941	0.0139119	0.0144741	0.0150332	0.0147226	0.015016	0.016835	0.0191787	0.0202086	0.0204428	0.0224833	0.0266873	0.0311273	0.0322325	0.0293679	0.0262234	0.025187	0.0255883	0.0251187	0.0235973	0.020238	0.0151804	0.0113458	0.00826069	0.0056618	0.00557382	0.00545821	0.0033452	0.000228785	0	0	0.00371395	0.00899908	0.0125666
lch1849	Control	0	0.0498243	0.0485871	0.047386	0.0460434	0.0436917	0.0404551	0.0374768	0.0338976	0.031282	0.0295214	0.0280356	0.0273408	0.0260566	0.0251796	0.0261526	0.0278079	0.0278098	0.0272506	0.0276302	0.0293951	0.0323489	0.0358196	0.0384307	0.0411135	0.043451	0.044499	0.0450106	0.0450875	0.0435448	0.0414458	0.0412725	0.0424648	0.0428282	0.0407924	0.0360848	0.0311514	0.0261169	0.0197971	0.0147454	0.0116215	0.00992256	0.00960201	0.0079703	0.00418948	0.000431965	0	0
lch1851	Control	0	0.0519788	0.0491401	0.0459384	0.0438562	0.0416517	0.0373453	0.0347991	0.0343583	0.0342392	0.0336253	0.0312092	0.0290764	0.0294441	0.03148	0.0330349	0.0323701	0.0310074	0.0310653	0.0311427	0.0312296	0.0336354	0.0404506	0.0463704	0.0473844	0.046806	0.0486029	0.0525308	0.0545487	0.0548544	0.0542262	0.0532357	0.0506396	0.0456706	0.0408501	0.0357045	0.0310863	0.028863	0.0271169	0.0253747	0.0225708	0.0184924	0.0153281	0.0111765	0.00742693	0.00671449	0.00679592	0.00688497
lch1852	Control	0	0.0558421	0.0487474	0.0426355	0.0404302	0.0395743	0.0383025	0.0356178	0.0317184	0.0288858	0.0280712	0.027714	0.0269452	0.026703	0.0274804	0.0282884	0.0294351	0.0306165	0.0309638	0.0302792	0.029859	0.0315879	0.0350267	0.0378104	0.0419814	0.0452328	0.0457896	0.0476518	0.0494136	0.0480721	0.0440877	0.0412752	0.0389345	0.0372499	0.036385	0.0338183	0.0308367	0.0259496	0.0190018	0.0152099	0.0106877	0.00595177	0.00379054	0	0	0	0.00443369	0.00633836
lch1873	Control	0	0.0281668	0.0252631	0.0230949	0.0210544	0.0161041	0.0103956	0.00757291	0.00672645	0.00732275	0.0106647	0.0152913	0.0174437	0.0185588	0.0198921	0.0196555	0.0175681	0.0156998	0.014523	0.0134088	0.0134038	0.0166547	0.0213457	0.0239784	0.0252111	0.0261399	0.0254529	0.024099	0.0237129	0.023583	0.0228459	0.0219705	0.0212859	0.020961	0.0212913	0.0210243	0.0196213	0.0158538	0.0106539	0.00838473	0.00858678	0.00934686	0.0095466	0.00853572	0.00758978	0.00911884	0.0126886	0.0151048
lch1874	Control	0	0.043512	0.0422653	0.0405091	0.0378447	0.0344409	0.0321426	0.0299063	0.0278514	0.0273945	0.0282634	0.0292988	0.0301979	0.0317374	0.0329383	0.0338507	0.0347038	0.0342341	0.0310586	0.0276652	0.0272812	0.0289296	0.0304498	0.0312745	0.0324088	0.0332458	0.0336616	0.0350745	0.0361416	0.0351227	0.0328409	0.0310041	0.0283836	0.0257163	0.0227644	0.0193564	0.0182453	0.0190212	0.0195316	0.0179637	0.0145609	0.0111097	0.00679958	0.00115953	0	0	0.00164721	0.00321015
lch1912	Control	0	0.0644467	0.0591077	0.0529197	0.0464779	0.041251	0.0380991	0.036881	0.0351836	0.033039	0.0294421	0.0265815	0.0284774	0.03425	0.0385178	0.0384787	0.0364123	0.0347032	0.0341304	0.0343553	0.0370146	0.0415454	0.045897	0.0476515	0.0490701	0.051966	0.0546146	0.0561552	0.0561723	0.0561256	0.0561616	0.0536998	0.0479633	0.0416127	0.0375776	0.0353009	0.0335315	0.0290805	0.0214542	0.015702	0.0118039	0.00900369	0.00631581	0.00297875	0.000553035	0	0	0.000103328
lch1913	Control	0	0.0482539	0.0424272	0.0351484	0.0297752	0.0256907	0.0225733	0.0204987	0.0173904	0.0144289	0.0125428	0.0109073	0.0109902	0.0146448	0.0181249	0.0191483	0.0197969	0.0210362	0.0219052	0.0219765	0.0230378	0.0269705	0.0317037	0.0345078	0.0364359	0.0383331	0.0395971	0.0409075	0.0421067	0.0423768	0.0414168	0.0390866	0.0348346	0.0313456	0.0296607	0.027188	0.0247471	0.0217573	0.0185192	0.0176004	0.0181088	0.0188481	0.0187049	0.017711	0.0169456	0.015761	0.0138619	0.0133998
lch1916	Control	0	0.068886	0.0655404	0.0618755	0.0585185	0.0536941	0.0483891	0.04391	0.0358766	0.0302634	0.0321454	0.0355336	0.0371152	0.0383622	0.0395851	0.0396643	0.0363607	0.0322838	0.0315593	0.0351824	0.0397558	0.0426203	0.0465786	0.0505117	0.056983	0.0635026	0.0647494	0.0628978	0.0621388	0.0617939	0.0581643	0.0552476	0.0539704	0.0516366	0.0481414	0.041894	0.035238	0.0290258	0.022272	0.0170074	0.012079	0.00801488	0.00605367	0.0018773	0	0	0.00198328	0.00427853
lch1918	Control	0	0.0754086	0.0737031	0.0706286	0.0659646	0.0592758	0.0517074	0.0450738	0.0388367	0.0344719	0.0317328	0.0309104	0.0328167	0.0374225	0.0413523	0.0411897	0.0397887	0.0399372	0.0412319	0.0423296	0.0434906	0.0464846	0.0513189	0.0554961	0.0585956	0.0620894	0.0670162	0.0720705	0.0737686	0.070946	0.0644313	0.0579316	0.0534061	0.0497521	0.0453467	0.0404332	0.0354819	0.0299812	0.0230448	0.0168501	0.0133678	0.0118549	0.00982589	0.00431629	0	0	0.000249368	0.00309999
lch1919	Control	0	0.0654279	0.062303	0.0590306	0.0557681	0.0501273	0.0436874	0.0407444	0.0399324	0.0399983	0.0406116	0.0384224	0.0348426	0.0335953	0.0348093	0.0357126	0.0321729	0.0285055	0.0298894	0.0348114	0.0386672	0.041831	0.0460258	0.0486359	0.0504009	0.0521032	0.0557257	0.0611115	0.0642252	0.0615106	0.0545718	0.0495899	0.0460684	0.0418289	0.0376602	0.0326978	0.0299476	0.0293304	0.0269105	0.0227342	0.0156308	0.00958292	0.00678027	0.00353927	0.000929498	0	0	0
lch1941	Control	0	0.0771174	0.0728943	0.070684	0.0677981	0.0646105	0.0596952	0.0544267	0.0511179	0.0460354	0.0414224	0.0400615	0.0402266	0.0412302	0.0423202	0.0440715	0.0456243	0.0451734	0.0440603	0.0442746	0.0473373	0.0519143	0.0577675	0.0627624	0.065543	0.0693482	0.0737961	0.0759531	0.0759513	0.0749649	0.0737458	0.0718421	0.0681739	0.060076	0.0522955	0.0492314	0.0464322	0.0417303	0.0357031	0.028901	0.0243683	0.0205056	0.0154648	0.0118201	0.00958981	0.00914611	0.0103812	0.0109675
lch1942	Control	0	0.0622571	0.0589298	0.0559717	0.0529521	0.0485092	0.0404224	0.0350063	0.0322036	0.0290521	0.0273311	0.0238256	0.0202853	0.0205753	0.0261393	0.031241	0.0311412	0.0287102	0.0278575	0.0314874	0.0362474	0.0394908	0.0430584	0.0462113	0.0482832	0.050725	0.05289	0.0558254	0.0584793	0.0582056	0.0538516	0.0491742	0.0470563	0.0450673	0.0428205	0.037871	0.0311018	0.0261723	0.0186507	0.0119607	0.00977736	0.00890386	0.00831484	0.00569651	0.000951422	0	0.000515862	0.00389211
lch1963	Control	0	0.00527261	0.00561931	0.00698456	0.0104173	0.015026	0.0186138	0.0219047	0.0248991	0.0275883	0.0312071	0.0341132	0.0348365	0.0345799	0.0341881	0.0325944	0.0297619	0.0257692	0.0192233	0.0129546	0.0082411	0.00368517	0.000639313	0	0	0	0.00120221	0.00267839	0.00301429	0.00308691	0.00335076	0.00406938	0.00540769	0.00766719	0.0118745	0.0165928	0.0208873	0.0262024	0.0307871	0.0332453	0.034684	0.0350833	0.0350177	0.0356983	0.0372325	0.0390965	0.0408196	0.0431416
lch1980	Control	0	0.0308858	0.0263769	0.0212934	0.0150347	0.00856496	0.00535	0.00631495	0.00792757	0.00751668	0.00604299	0.0061492	0.0077381	0.0101559	0.0120995	0.0125756	0.012039	0.0113053	0.0116769	0.0138187	0.0172329	0.0206339	0.0226396	0.0232697	0.0240846	0.0260544	0.0279268	0.0286313	0.0285908	0.0281243	0.026992	0.0258611	0.0224948	0.018057	0.0147626	0.0114535	0.00953876	0.00869151	0.00632091	0.00385192	0.00210243	0.000954525	0	0	0.000951858	0.00448064	0.00888614	0.0113203
lch2006	Control	0	0.0402938	0.0394751	0.0376796	0.0351835	0.0314169	0.028677	0.0279619	0.0283179	0.0299181	0.0313171	0.0317767	0.0308963	0.0293272	0.0282481	0.0280862	0.0278808	0.0271576	0.0257625	0.0247071	0.0254059	0.0265599	0.0267731	0.0271176	0.0286562	0.0298852	0.0305224	0.0305278	0.0304326	0.0294621	0.0273773	0.02484	0.0229576	0.0219864	0.0208569	0.0193291	0.0176416	0.0154814	0.0130411	0.00970775	0.00525447	0.0017318	0	0	0	0.00220098	0.00444363	0.00555391
lch2008	Control	0	0.00342307	0.00134257	0	0	0.000745584	0.00070023	0.000824849	0.00154711	0.00217132	0.00263627	0.00332344	0.00362888	0.00330347	0.00310636	0.00293668	0.0024591	0.00206536	0.00228958	0.00407788	0.00642067	0.00829422	0.00940971	0.0109618	0.0142292	0.0170633	0.0169037	0.0140886	0.0122257	0.0139294	0.0165846	0.0180463	0.0185708	0.0188588	0.018777	0.0197808	0.0226392	0.0262641	0.0304934	0.0343929	0.0388326	0.0447412	0.04978	0.0537246	0.057308	0.0603647	0.0625092	0.0640374
lch2012	Control	0	0.0181524	0.0151801	0.012125	0.00972918	0.0071612	0.00474447	0.00317354	0.00102688	0	0	0	1.84653e-05	0.000198002	0.000312911	0.00135433	0.00505724	0.00899095	0.0112948	0.0128252	0.0136961	0.0148818	0.0163214	0.0170526	0.0169314	0.0165443	0.0164557	0.0161498	0.0151663	0.0131004	0.0106154	0.00950449	0.00970385	0.0103288	0.0108371	0.0116478	0.0127299	0.015482	0.0206036	0.0254981	0.0307488	0.0354041	0.0383812	0.0414971	0.0441898	0.0460763	0.0473745	0.0477246
lch2013	Control	0	0.0191557	0.0171991	0.0152242	0.013043	0.0103222	0.00757191	0.00455054	0.0014078	0	0	0	0.000136962	0.00155174	0.00235035	0.00303706	0.00334313	0.00345756	0.00468189	0.00649775	0.00750659	0.00814489	0.00874605	0.00939458	0.0104635	0.0119121	0.0139692	0.0160942	0.0177202	0.019461	0.0213474	0.0227995	0.0237561	0.0250123	0.0277578	0.0304762	0.0316277	0.0322565	0.0332269	0.0349463	0.0372563	0.0396196	0.0432508	0.0478076	0.0527948	0.0589131	0.0661782	0.0743536
lch2014	Control	0	0.0111147	0.010717	0.0104061	0.00928503	0.00795219	0.00791967	0.00878263	0.0102875	0.0134108	0.0172305	0.0199609	0.0224462	0.0252772	0.0273879	0.0282853	0.0276947	0.0254067	0.0216902	0.0185506	0.0161428	0.0143314	0.0129139	0.0103587	0.00769902	0.00650974	0.00608299	0.00573442	0.00521558	0.0046863	0.00402183	0.00266144	0.000988601	0.000117259	4.03419e-05	0	0	0	0	0.000650641	0.00130035	0.00117319	0.00105625	0.00143473	0.0023096	0.00410747	0.00631715	0.00887882
lch40	Control	0	0.0552334	0.0512032	0.049529	0.0509711	0.0529473	0.0539543	0.0540344	0.0535852	0.052622	0.0510359	0.0501218	0.0486037	0.045279	0.0434576	0.0418622	0.0397732	0.0378555	0.0344798	0.0317586	0.0316563	0.0318758	0.0321236	0.0339704	0.0374152	0.0406551	0.0461568	0.0514346	0.0531229	0.0536776	0.0539734	0.0525678	0.0479921	0.0441869	0.0397524	0.0358632	0.0356606	0.0362764	0.0366742	0.0367938	0.0369396	0.0370466	0.0346503	0.0310472	0.028852	0.0258604	0.0233863	0.0210647
LCH15	Hydro Pos	1	0.0145342	0.0146852	0.0155215	0.0165962	0.0168074	0.0164068	0.0163171	0.0167525	0.0171042	0.0172788	0.0168225	0.0150069	0.013207	0.0116062	0.0091319	0.00677699	0.00457636	0.00257778	0.00166482	0.00109681	0.000631937	0.000210741	0	4.57688e-05	0.000266858	0	0	0.000743637	0.00328836	0.00525652	0.00726141	0.00879724	0.00958579	0.0104714	0.011789	0.0151101	0.0190112	0.0211824	0.0230197	0.0244456	0.0256628	0.0278222	0.0304413	0.0337614	0.037864	0.041347	0.0448822
LCH32	Hydro Pos	1	0.0182578	0.017275	0.0168595	0.0156318	0.0136571	0.0129098	0.0138332	0.0148397	0.015647	0.0163582	0.016377	0.0155428	0.0146323	0.0129207	0.0108375	0.00918833	0.00758785	0.0053267	0.00225394	0	0.00179779	0.00605173	0.00797982	0.00681315	0.00610443	0.00790524	0.00928301	0.00784777	0.00535016	0.0041325	0.00486806	0.00764195	0.0113619	0.0145299	0.0164014	0.0177479	0.0205408	0.022974	0.0241915	0.0253479	0.0270334	0.028918	0.0299342	0.0296417	0.0296749	0.0316388	0.0365742
LCH41	Hydro Pos	1	0	0	0.00107453	0.00276168	0.00475746	0.00755834	0.00998069	0.0112874	0.0122953	0.0129583	0.013465	0.0138637	0.0138035	0.0130485	0.0119578	0.0107868	0.00916996	0.00742652	0.00559243	0.00365709	0.00257626	0.00225361	0.00209954	0.0021356	0.0027531	0.00375454	0.00495964	0.00663947	0.00869426	0.0116822	0.0157694	0.0203787	0.0258527	0.0318739	0.0379385	0.0443176	0.0505417	0.0564709	0.0623853	0.0677494	0.0724137	0.0765624	0.0803007	0.0839788	0.0873335	0.0901845	0.0928025
LCH42	Hydro Pos	1	0.0140013	0.0141524	0.0148021	0.0155007	0.0161496	0.0171564	0.0179667	0.0178868	0.0170541	0.0162552	0.0157379	0.0151363	0.0139409	0.0116523	0.00911579	0.00714565	0.00526326	0.00354927	0.00189817	0.000112956	0	0	0	0.000470951	0.00181242	0.0034271	0.0049314	0.00675225	0.00867432	0.0110644	0.0141239	0.0172681	0.0206938	0.0241705	0.0273055	0.030422	0.033811	0.0379898	0.0424489	0.0458961	0.0484678	0.0507956	0.0535783	0.0572425	0.0606833	0.0634888	0.0661516
LCH44	Hydro Pos	1	0.00174522	0.00256139	0.00484583	0.00804856	0.0107527	0.0133975	0.0158255	0.0179646	0.0201867	0.0216059	0.0222071	0.0225552	0.022515	0.0212015	0.0191819	0.0172916	0.0148025	0.0119805	0.00848118	0.00440346	0.00204961	0.00110096	0.000357148	0	0	0	0	0.000943196	0.00272116	0.00491065	0.00773947	0.0105444	0.0135635	0.0169266	0.0205218	0.0245442	0.0287644	0.0329209	0.0370975	0.0413929	0.0463017	0.0514811	0.0562334	0.0608034	0.0657379	0.0718728	0.0791564
LCH45	Hydro Pos	1	0.00766421	0.00897147	0.0109062	0.0130226	0.015151	0.0171221	0.0184076	0.0194774	0.0205069	0.0210513	0.021099	0.0207615	0.019475	0.0169504	0.0143423	0.0120262	0.00971767	0.00754218	0.00550764	0.00376272	0.0023799	0.000936822	0	0	0	0	9.59758e-05	0.00179215	0.0036448	0.00561116	0.00791369	0.0107548	0.014579	0.0187817	0.0230018	0.0272657	0.0310654	0.0342389	0.0370534	0.0398482	0.0427609	0.0460903	0.0498754	0.0540827	0.0586005	0.0636009	0.0691016
AH 11	Hydro Pos	1	0.00685369	0.00884009	0.0106623	0.0129831	0.0153788	0.0182845	0.0208102	0.0220807	0.0218743	0.0211161	0.0211352	0.02218	0.0227439	0.0205145	0.0168654	0.013465	0.00941254	0.00630585	0.00439557	0.00191251	0.000154	0	0	0	0.00156862	0.00366071	0.00457298	0.00459613	0.00477101	0.00671358	0.00998895	0.01256	0.0144578	0.0163882	0.0186339	0.0222323	0.0254024	0.0272149	0.0286788	0.0295295	0.0301298	0.0309564	0.0326013	0.0357594	0.0393271	0.0429533	0.0478101
AH 17	Hydro Pos	1	0.0119035	0.0130063	0.0148825	0.0173342	0.0199089	0.0241022	0.02777	0.0286823	0.0285869	0.0286119	0.0294646	0.0305114	0.0305922	0.0287115	0.0258446	0.0230868	0.0196334	0.0158891	0.0114874	0.00632254	0.00307984	0.00122707	0	0	0	0.000112688	0.000149717	0	0	0.00120044	0.0042393	0.00682673	0.00922101	0.0117454	0.014577	0.0188652	0.0228062	0.0253594	0.0275879	0.0290853	0.0305551	0.0319458	0.0324553	0.0331459	0.0341299	0.0357802	0.0388305
AH 19	Hydro Pos	1	0.0108902	0.0112304	0.0127001	0.0150768	0.0162401	0.016027	0.0157835	0.0161863	0.0164399	0.0165513	0.0164214	0.0157219	0.0147835	0.0127676	0.010337	0.00836866	0.00558238	0.00325386	0.00197744	0.000960076	0.000676549	0.000610142	0.000492081	0.000145058	0	0	0.000796995	0.00322648	0.00457592	0.00533147	0.00619539	0.00698417	0.00813379	0.0094813	0.0112216	0.013059	0.014285	0.015521	0.0167003	0.0173205	0.0175554	0.0179383	0.0192261	0.0214123	0.023845	0.0271773	0.030954
AH 22	Hydro Pos	1	0.021168	0.0228966	0.0251786	0.0268273	0.0292026	0.0309025	0.0303566	0.0282367	0.0260961	0.0229247	0.0190732	0.0163389	0.0140302	0.0114936	0.00729369	0.00142518	0	0	0.000808139	0.00130085	0.00107979	0.000789899	0.000480223	0	0	0.000637236	0.00214091	0.00318593	0.00464313	0.0058847	0.00681555	0.00840492	0.00974599	0.0114651	0.0136157	0.0153618	0.0178395	0.0201558	0.0220574	0.0243873	0.0263615	0.0287427	0.0316029	0.0345333	0.038587	0.0429507	0.0479816
AH 28	Hydro Pos	1	0.00865124	0.0104968	0.0123504	0.0144603	0.0167137	0.0195772	0.0220209	0.0231365	0.0238748	0.0243577	0.024726	0.025035	0.0249317	0.0234426	0.0209277	0.0182829	0.0150713	0.0116592	0.00844947	0.00532852	0.00293194	0.00114048	0	0	0	0	0	0.000103459	0.000640485	0.00220205	0.00503064	0.00786305	0.010691	0.0137085	0.016793	0.0201186	0.0232359	0.0260039	0.0285904	0.030523	0.0319446	0.0332788	0.0348775	0.0372029	0.040055	0.0434944	0.0479744
AH 2b	Hydro Pos	1	0.0123208	0.0137527	0.0149571	0.0167753	0.0183221	0.0192654	0.0203794	0.0211753	0.0218964	0.0226334	0.0225912	0.0214515	0.0199144	0.0184424	0.0164334	0.0142655	0.0120608	0.00961431	0.00736757	0.0046796	0.00190608	0.000570608	1.0578e-05	0	0	0	0	0	0.000403539	0.00132763	0.00250753	0.00404649	0.00584357	0.00848222	0.0112927	0.0141868	0.0172978	0.0192904	0.0204347	0.0215592	0.0229975	0.0251934	0.02766	0.0300987	0.0329061	0.0360054	0.0396629
AH 30	Hydro Pos	1	0	0	0	0	0.000211158	0.00084804	0.00116539	0.000915348	0.000335512	0	6.57186e-05	0.000669208	0.000999846	0.000489528	0	9.0772e-05	0.00100192	0.00154378	0.000907304	0	0	0.000599538	0.00139855	0.00259488	0.00466738	0.00703716	0.00976043	0.0128061	0.0155281	0.0187295	0.0223977	0.0262036	0.0305562	0.0351446	0.0402263	0.0464002	0.0525826	0.0584202	0.0636715	0.0680668	0.0728962	0.0775736	0.081605	0.0858015	0.0886245	0.0899112	0.0905127
AH 33 c	Hydro Pos	1	0.00421675	0.00547027	0.00769411	0.00997357	0.0122095	0.0146961	0.0169791	0.0190985	0.0207741	0.0219157	0.0232433	0.0241107	0.0229047	0.019404	0.0166637	0.0155561	0.0145576	0.0132073	0.0104308	0.00751524	0.0057971	0.0038504	0.00178679	0.000356951	0	0	0	0	0.00135387	0.00429096	0.00755471	0.00986706	0.0117296	0.0137499	0.0165691	0.019761	0.0225272	0.0253216	0.0279471	0.030155	0.0326609	0.0351991	0.0379388	0.04078	0.0427488	0.0442621	0.0460879
AH 35	Hydro Pos	1	0.0104828	0.012277	0.0145873	0.016598	0.0189019	0.0210399	0.0229893	0.0250608	0.0261053	0.0260878	0.0257325	0.0252244	0.0233729	0.0209084	0.018195	0.0146226	0.0111619	0.00735102	0.00390155	0.00251037	0.0019447	0.00150825	0.000697137	0	0	0	0.000128763	0.000740111	0.00224788	0.00391379	0.00537885	0.00738828	0.00919377	0.0113107	0.0136846	0.0155889	0.0177067	0.0196238	0.0211747	0.0228458	0.0242977	0.026018	0.0280795	0.0305032	0.0346356	0.0391355	0.043141
AH 4	Hydro Pos	1	0.00928706	0.0105648	0.0122645	0.0141728	0.0163415	0.0186781	0.0210958	0.0234742	0.0252605	0.0263393	0.0268142	0.0264969	0.0253824	0.0235131	0.0208846	0.0178783	0.0147652	0.0113874	0.00778389	0.00486822	0.00309063	0.00180353	0.000753185	0	0	0	0	0	0.00114093	0.00289113	0.00485633	0.0073391	0.0106539	0.0142864	0.017799	0.0205934	0.0222899	0.0231251	0.0234585	0.0237128	0.0243456	0.0252682	0.0259214	0.0265004	0.0277246	0.0302141	0.0337212
AH 6	Hydro Pos	1	0.00865626	0.0101334	0.0123213	0.0142378	0.0165915	0.0189057	0.0205874	0.0221839	0.0231135	0.023235	0.0229612	0.0225997	0.021562	0.0199996	0.0181614	0.0153544	0.0124479	0.00956523	0.00658061	0.00468828	0.00327933	0.00204137	0.00109449	0	0	0	0	2.63989e-05	0	0	0.000502899	0.0018634	0.0032498	0.00481725	0.00686945	0.00879576	0.0112823	0.0134776	0.0142969	0.0147679	0.0153322	0.0168338	0.0190665	0.0210386	0.0232495	0.0259253	0.0294771
AH 7	Hydro Pos	1	0.00759473	0.00933253	0.0117179	0.0142789	0.0168902	0.019488	0.0211235	0.0220846	0.0228045	0.0233838	0.0241576	0.0248016	0.0242017	0.0215681	0.0185858	0.0161209	0.0136206	0.0109136	0.00765006	0.00460283	0.00254606	0.000922025	0	0	0	0	0	0.000804935	0.00175016	0.00341542	0.00587508	0.00873033	0.0120935	0.0155347	0.019008	0.0222573	0.024856	0.0271782	0.0294571	0.0315791	0.0335842	0.0356292	0.0378834	0.0406503	0.0438679	0.0475332	0.0513898
lCH19	Hydro Pos	1	0.00461408	0.00472911	0.00449111	0.00433671	0.00571276	0.00816232	0.00941381	0.00937668	0.00965984	0.0103793	0.0107679	0.0107627	0.00996324	0.00827131	0.00745298	0.00662608	0.00558626	0.0051869	0.00245786	0	0.000258475	0.00350119	0.00620893	0.00751936	0.00883101	0.01023	0.0127025	0.0151903	0.0160175	0.0164143	0.0170644	0.0185141	0.0207126	0.0222596	0.0235275	0.025103	0.0263231	0.0271142	0.0277143	0.0278427	0.0270575	0.0265221	0.0277521	0.02973	0.0312223	0.0329768	0.0351188
lCH22	Hydro Pos	1	0.00789183	0.00779017	0.00799994	0.00849328	0.00989425	0.0124516	0.0140087	0.0127835	0.0104104	0.00963506	0.0103216	0.0112268	0.0111787	0.00943089	0.00760765	0.00606782	0.00382349	0.00234846	0.000807724	0	0	0.00159558	0.00369207	0.00507569	0.00684129	0.0080745	0.00858016	0.00928055	0.0102829	0.0120201	0.0139087	0.0159597	0.019856	0.0232417	0.0249405	0.0267025	0.0280447	0.0306885	0.0335068	0.0338891	0.0325918	0.0315076	0.0317173	0.0324651	0.0337654	0.0379697	0.0439118
lCH25	Hydro Pos	1	0	0	0.0018675	0.00413351	0.00573361	0.0077368	0.00930313	0.00998382	0.011187	0.0125424	0.0140183	0.0154375	0.0159498	0.0164137	0.0169952	0.0168706	0.0146809	0.0124272	0.0112187	0.00980763	0.00945847	0.0104226	0.0118724	0.0128039	0.0122609	0.0111006	0.0104591	0.0100227	0.0104524	0.0123116	0.0149362	0.0169673	0.0197205	0.0230206	0.0261074	0.0303234	0.0341628	0.0375352	0.0415619	0.0442348	0.0458652	0.0475157	0.0490598	0.0507187	0.0522149	0.0535988	0.055348
lCH33	Hydro Pos	1	0.0124303	0.0105194	0.00872646	0.0058613	0.00534978	0.00653041	0.0075376	0.00774907	0.0060012	0.00467464	0.00585945	0.00896513	0.0122384	0.014116	0.0150032	0.0156031	0.0151892	0.0151568	0.0186092	0.0282636	0.0373525	0.0435138	0.0496685	0.0535347	0.0571971	0.0608534	0.0631984	0.0645131	0.0652649	0.0651359	0.0641204	0.0629423	0.0599621	0.0547872	0.0502842	0.0449318	0.0409057	0.0406748	0.0407306	0.0404009	0.0395121	0.0375692	0.0369962	0.0362408	0.0353696	0.0356963	0.0334299
lCH36	Hydro Pos	1	0.00477971	0.0037333	0.00441257	0.00628772	0.00785194	0.00923252	0.00974614	0.00966898	0.00954534	0.00923688	0.00911948	0.00899914	0.00874711	0.00804626	0.00669406	0.0049453	0.00305202	0.0020043	0.00124775	0.000985237	0.00198478	0.00349751	0.00402465	0.00360625	0.00340779	0.0041875	0.00586763	0.00723514	0.00762395	0.0083814	0.0103311	0.0131937	0.016798	0.0194286	0.0206776	0.0213627	0.0215079	0.021411	0.0216261	0.0227276	0.0243897	0.0253482	0.0252923	0.0241109	0.0226972	0.0226698	0.0243885
LCH 111	Hydro Pos	1	0.014029	0.0158721	0.0176018	0.0189249	0.0206986	0.0223566	0.0239905	0.0258286	0.0258524	0.0231769	0.0193086	0.0164117	0.0139092	0.0116506	0.0103081	0.00896313	0.00712685	0.00416865	0.00115109	0	0.000344706	0.00117649	0.00115907	0.000284611	0	0.000166963	0.00124417	0.0022823	0.00343555	0.00441777	0.00432352	0.00398041	0.00417633	0.00532946	0.00715078	0.00902105	0.0104486	0.0111773	0.0109436	0.00895279	0.00613014	0.00423404	0.00251024	0.000382999	0	0	0.00172499
LCH 122	Hydro Pos	1	0.00840772	0.00821462	0.00984706	0.0124496	0.0141697	0.0159126	0.0178237	0.0201985	0.023515	0.026242	0.0285162	0.0306188	0.0311034	0.0297096	0.0275367	0.0255857	0.0228028	0.01961	0.0158335	0.0109775	0.00743818	0.00534379	0.00350398	0.0020304	0.000364262	0	0	0	0.00127769	0.00155711	0.00140175	0.00160182	0.00284447	0.00451842	0.00607026	0.00954316	0.013306	0.0159614	0.018957	0.0220011	0.0253925	0.0293997	0.0329775	0.0363324	0.0398325	0.0436456	0.0483714
LCH 33	Hydro Pos	1	0.0091155	0.00929304	0.0111834	0.0144507	0.0187887	0.0220168	0.0243623	0.0259194	0.0250499	0.0213687	0.0173756	0.0151365	0.0145693	0.0136443	0.00976612	0.0042966	0.00170183	0.00329106	0.0050291	0.00444458	0.00308643	0.00286662	0.00394353	0.00536675	0.00657209	0.00853566	0.0117905	0.013004	0.0115759	0.00995564	0.00946455	0.00929957	0.00878326	0.00903528	0.0105839	0.0120517	0.0129351	0.0121846	0.0108882	0.0112639	0.0117213	0.0101928	0.00530137	0.000531128	0	0	0.000106288
LCH 34	Hydro Pos	1	0.0148924	0.0114683	0.0114428	0.0127523	0.0127434	0.010306	0.00729477	0.00614815	0.0077409	0.00939472	0.00887928	0.00738356	0.00585142	0.00467994	0.00356341	0.00260414	0.00328305	0.00469409	0.00426919	0.0019269	0	0	0.000631066	0.00209814	0.00356127	0.00602031	0.00767771	0.00909315	0.0100628	0.0096243	0.00859165	0.00802101	0.00931324	0.0127885	0.0152018	0.0170832	0.0189089	0.0184639	0.0163846	0.0147096	0.0151609	0.0175398	0.0193741	0.0217535	0.0251298	0.0263234	0.0274054
LCH 39	Hydro Pos	1	0.00450922	0.00274374	0.00384868	0.00759394	0.00977938	0.00981255	0.0102538	0.0103387	0.00951612	0.00862376	0.0083087	0.007824	0.00639501	0.00362076	0	0	0.00124665	0.00661167	0.00970426	0.0118481	0.013532	0.0143224	0.0154783	0.0156506	0.0143205	0.012191	0.0110181	0.0135578	0.0178784	0.0205548	0.0226851	0.0240083	0.0235027	0.0229342	0.0229646	0.0235197	0.0229917	0.0218386	0.0228573	0.0248664	0.025848	0.0268075	0.0273922	0.0272566	0.028335	0.0298432	0.0312816
LCH 51	Hydro Pos	1	0.0121199	0.0132756	0.0153456	0.0160688	0.0163514	0.0177448	0.019729	0.0216879	0.0223394	0.0218033	0.020534	0.019092	0.0181968	0.0178713	0.0166623	0.0134849	0.0100831	0.00791229	0.00596888	0.00253874	0	8.89136e-05	0.00385786	0.00683397	0.0061206	0.00376603	0.00238674	0.00209969	0.00209478	0.00175827	0.00120893	0.00105626	0.00326949	0.00769576	0.0107114	0.0108052	0.0103134	0.0114262	0.0132118	0.0151087	0.0177705	0.0197944	0.0201697	0.0204278	0.021482	0.023815	0.0270395
LGI-001	Hydro Pos	1	0.00839269	0.00948071	0.0115216	0.0137755	0.0169165	0.0207902	0.0235219	0.0256868	0.0274466	0.0285739	0.0299416	0.0309104	0.0304639	0.0286451	0.0265191	0.0229904	0.0183184	0.0141485	0.00957972	0.00567972	0.0035026	0.00176895	0.000653251	8.48198e-05	0	0	0	0	0	0.00127994	0.00298762	0.00486521	0.00809906	0.0115378	0.0156627	0.0199663	0.0229402	0.0256267	0.0279308	0.029708	0.0315932	0.0334215	0.0353678	0.0378432	0.0409177	0.0454867	0.0506336
LGI-009	Hydro Pos	1	0	0.00115704	0.00317606	0.00476709	0.00582458	0.00896412	0.0111402	0.010933	0.0106208	0.0106439	0.0124873	0.0145971	0.0142846	0.0117265	0.00934067	0.00829297	0.00695099	0.00559892	0.00498818	0.00445432	0.00357689	0.00187437	0.000456205	0	0.000134198	0.000973219	0.00177219	0.00231331	0.00172334	0.00184846	0.00341074	0.00560868	0.00942897	0.0130611	0.0153127	0.0183037	0.0206622	0.0232304	0.0268332	0.0286841	0.0295059	0.0301021	0.0305861	0.0320533	0.0341376	0.037793	0.0425239
LGI-011	Hydro Pos	1	0.00847081	0.00999109	0.0131168	0.0161683	0.0188229	0.0215626	0.0230596	0.0240419	0.0247156	0.0246643	0.024572	0.024374	0.0235316	0.0214473	0.019421	0.0167605	0.0134152	0.0109542	0.00788273	0.00478775	0.00326629	0.00253975	0.00199127	0.00143296	0.000768695	0.000288977	0	0	0	0.000823038	0.00283124	0.00526876	0.00879407	0.0118745	0.0150418	0.0183377	0.020357	0.0217218	0.0229354	0.0241569	0.0259547	0.0271742	0.027773	0.0283481	0.0291986	0.0321904	0.0357728
LGI-014	Hydro Pos	1	0.00748037	0.00938878	0.0105508	0.0123247	0.0141976	0.0162458	0.0186183	0.02003	0.0206962	0.0210358	0.02115	0.0208276	0.0201344	0.0184269	0.0149853	0.0118083	0.0092648	0.00668833	0.00450312	0.00169296	0	0	0	0.000362036	0.00100265	0.00155897	0.00212047	0.00369184	0.00574399	0.00726659	0.00939944	0.0120082	0.0148438	0.0185058	0.0220226	0.0252037	0.028548	0.0316224	0.0346897	0.0377082	0.0404536	0.0438488	0.0480432	0.0532153	0.0595707	0.0663075	0.0733141
LGI-016	Hydro Pos	1	0.0124614	0.0139386	0.0154646	0.0172744	0.0195407	0.022184	0.0237974	0.0243968	0.0246712	0.0247471	0.0247017	0.0244689	0.0233771	0.0205097	0.0172849	0.01441	0.0114957	0.00869444	0.00535121	0.00221354	0.000818463	0.00035434	7.28278e-05	0	0	0	0.000321623	0.00211502	0.00385362	0.00650128	0.0100117	0.0135798	0.0172742	0.0204891	0.0231875	0.0260388	0.0288758	0.0322619	0.0353199	0.0374428	0.0398148	0.041932	0.04401	0.0468572	0.0505083	0.0564354	0.0629402
LGI-026 (3)	Hydro Pos	1	0.016116	0.0180718	0.0204975	0.0233474	0.0251707	0.0267668	0.0279412	0.0277055	0.0258576	0.024074	0.0233172	0.022459	0.0213807	0.0187348	0.0155301	0.0138174	0.0121503	0.0100492	0.00704744	0.00263229	3.46646e-05	0	0	0	0	0	0	0.000797811	0.00241415	0.00474577	0.00821064	0.0111921	0.0137533	0.0162425	0.0186553	0.0217382	0.0242974	0.0251898	0.0253181	0.0255549	0.0273144	0.0299165	0.0318661	0.0337086	0.0353934	0.0370661	0.0394831
LGI-033	Hydro Pos	1	0.0177113	0.0166295	0.0157959	0.01476	0.0142546	0.0122037	0.009641	0.00918818	0.00868036	0.00827427	0.00803818	0.00696624	0.00620996	0.00389612	0.000481983	0	0.00253639	0.00528422	0.00468178	0.00147756	0	0.00419543	0.0106303	0.0136103	0.0156723	0.0185248	0.0201316	0.0209435	0.0216618	0.0231744	0.0261925	0.0284308	0.0306747	0.0332453	0.0343487	0.0349839	0.0356222	0.0366324	0.037695	0.0380346	0.0369003	0.0350981	0.0340228	0.0320915	0.0298877	0.029127	0.0292393
LCH 119	Hydro Pos	1	0.00972891	0.0117658	0.013842	0.0160724	0.0184512	0.0211769	0.0235686	0.0251322	0.0260747	0.0264638	0.0266749	0.0266217	0.0260648	0.024735	0.0229816	0.0210807	0.0186585	0.0159208	0.0127327	0.00931174	0.00640681	0.00387094	0.00171706	0.000254493	0	0	0	0	0.00016972	0.00102317	0.00218686	0.00348572	0.00523525	0.00746507	0.0102483	0.0132779	0.0157912	0.017709	0.0193808	0.0209044	0.0225532	0.0246798	0.0272219	0.030316	0.0335377	0.036262	0.0385803
LCH 121	Hydro Pos	1	0	0	0.000344056	0.00158136	0.00327583	0.00727675	0.0111966	0.0130014	0.01429	0.0151409	0.0162552	0.0175909	0.0181156	0.0176837	0.0167457	0.0156126	0.0136332	0.0113265	0.00824194	0.00486937	0.00376631	0.00496124	0.00632104	0.00637498	0.00582288	0.0056279	0.00564181	0.00537994	0.00555897	0.00804467	0.0119044	0.0148296	0.0174952	0.020304	0.0236266	0.0286016	0.0339864	0.0397073	0.0456898	0.0504058	0.0552378	0.0605364	0.0656463	0.071919	0.0776182	0.0818858	0.0865415
LCH 138	Hydro Pos	1	0.00056592	0.00122407	0.00214954	0.00408223	0.00657017	0.00893068	0.0111932	0.0131498	0.0148971	0.0162298	0.0166261	0.0162498	0.0150372	0.01299	0.010395	0.00821763	0.00646954	0.00435633	0.00274017	0.00161181	0.000380227	0	0	0	0.000128814	0.00132441	0.00334242	0.00558528	0.00734406	0.00896461	0.0112939	0.0141788	0.017443	0.021059	0.0244197	0.0273816	0.0304443	0.0341667	0.0385662	0.0434695	0.0490688	0.055463	0.061676	0.067367	0.0732755	0.0803291	0.0879939
LCH 19	Hydro Pos	1	0.00189089	0.00188135	0.00195989	0.002211	0.00245098	0.00278196	0.00314119	0.00324193	0.0030249	0.00266808	0.00247852	0.00237064	0.00223147	0.0019537	0.00165898	0.00148984	0.00114189	0.000564382	0.000130204	0	0	0	0	0	0.000355256	0.00109116	0.00164707	0.00203627	0.00235883	0.0027232	0.00356515	0.0046417	0.00588409	0.00726839	0.00841839	0.0094869	0.0107172	0.0122142	0.0140267	0.0159001	0.017798	0.0200022	0.0225061	0.0254067	0.0284489	0.0313343	0.0343572
lCH49	Hydro Pos	1	0.000520113	0.00184988	0.00377289	0.00644534	0.00917177	0.0135464	0.0173547	0.0181821	0.0179812	0.0178422	0.0187366	0.0203826	0.0209652	0.0196711	0.0176705	0.0159521	0.0137108	0.0114154	0.00911389	0.00595854	0.00378788	0.00261429	0.00154514	0.000966202	0	0	0	0	0.000422018	0.00106133	0.0022128	0.0033003	0.00545367	0.00805442	0.00954098	0.0111744	0.0130648	0.0154922	0.0189677	0.0218244	0.024074	0.0262962	0.0280684	0.0294027	0.0307348	0.0327835	0.0362391
lch02	Hydro Pos	1	0.0230018	0.0239904	0.024737	0.0248858	0.0253042	0.0265992	0.0281266	0.0288783	0.0283381	0.0262426	0.0236627	0.0220295	0.0213117	0.0202039	0.0179351	0.0146027	0.0115564	0.00961585	0.00790593	0.00650627	0.00575687	0.00538346	0.00524917	0.005113	0.00559595	0.00702118	0.00879607	0.00985897	0.011031	0.0132364	0.0155965	0.0177423	0.0195239	0.0213691	0.0241555	0.0273041	0.0297486	0.0314837	0.0328975	0.033738	0.0336127	0.0329505	0.0326052	0.0332289	0.0340883	0.0344166	0.0345243
lch10	Hydro Pos	1	0.00732435	0.0065586	0.00594472	0.00551774	0.00416991	0.00188943	0.00113412	0.00299015	0.00491773	0.00432511	0.00215575	0.00111956	0.00274591	0.00510613	0.00642655	0.00786464	0.00941816	0.00925746	0.00664767	0.00480058	0.00583904	0.00782917	0.00888738	0.00867166	0.00834199	0.00881688	0.010016	0.0112391	0.0119764	0.0118815	0.0114206	0.0113361	0.0117188	0.0126483	0.0142763	0.0163671	0.0183174	0.0210016	0.0230515	0.0247918	0.0269097	0.0284989	0.0294339	0.029887	0.030761	0.033263	0.0359282
lch11	Hydro Pos	1	0.0102478	0.0108387	0.0115978	0.0119253	0.0116236	0.0111889	0.0101668	0.00835621	0.00755261	0.00679936	0.00569802	0.0056059	0.00706312	0.00859533	0.00893216	0.00867529	0.0081427	0.00698785	0.00560352	0.00538761	0.00672464	0.00811368	0.00863749	0.00923067	0.00997825	0.0108245	0.0114973	0.0119664	0.0120072	0.0120578	0.012294	0.0123703	0.0129285	0.0162114	0.0223592	0.026716	0.0294596	0.0316846	0.0327325	0.0336151	0.0340495	0.0327978	0.0299609	0.0282552	0.0277109	0.0274604	0.0270234
lch16	Hydro Pos	1	0.0206131	0.0213507	0.0227679	0.0249205	0.0266449	0.026904	0.0268218	0.0270952	0.0282152	0.0292889	0.0289302	0.0270032	0.0241498	0.0215473	0.0176356	0.0130356	0.0101768	0.00864203	0.00806536	0.00855938	0.00980999	0.0108076	0.0121074	0.01382	0.0138784	0.0120131	0.0110769	0.0127647	0.015052	0.0158156	0.0151759	0.0144337	0.0149925	0.0167301	0.0182483	0.0195316	0.021471	0.0233796	0.0244602	0.0244745	0.023267	0.0204186	0.0175652	0.0158095	0.0146226	0.0143809	0.014151
lch17	Hydro Pos	1	0.053465	0.0513565	0.0476765	0.0445856	0.0428475	0.0401137	0.0374708	0.0360016	0.0353693	0.0355654	0.0351437	0.0335803	0.0313006	0.0295959	0.0289967	0.0290185	0.0295411	0.0306629	0.0314593	0.0318402	0.0328134	0.0355811	0.0387471	0.0397602	0.0384405	0.0368641	0.0370691	0.0380992	0.0379718	0.0358845	0.0335647	0.0320979	0.0306375	0.0294317	0.0285147	0.0277781	0.0269479	0.0242198	0.0200891	0.0163641	0.0128705	0.0104746	0.00805411	0.00502298	0.00283745	0.00180042	0.000863564
lch18	Hydro Pos	1	0.0486947	0.0470375	0.0458891	0.0444424	0.041413	0.0358518	0.0317106	0.0301088	0.029858	0.0300811	0.0305421	0.0316631	0.0324603	0.0321928	0.0313346	0.0302394	0.0280038	0.0267178	0.0276345	0.0296804	0.0311732	0.0321494	0.0326457	0.0334218	0.0351234	0.0361844	0.0372024	0.0382823	0.0379162	0.0343381	0.0308151	0.0307433	0.0320833	0.0323384	0.0302518	0.0268332	0.0241507	0.0212238	0.018223	0.0156724	0.0122713	0.0101652	0.0074431	0.00272817	0	0	0.000552769
[truncated: 579 more columns]

## Sheet: Summary
Metric	Value
Total Samples	117
Control Samples	70
Hydro Pos Samples	47
Number of Features	626
Spectral Range (cm⁻¹)	550.00 - 1800.00
Min Wavenumber (cm⁻¹)	550.00
Max Wavenumber (cm⁻¹)	1800.00
Preprocessing	Baseline correction (ALS) + Vector normalization
Normalization Type	L2 (Euclidean norm)
